# Supplementary material for: Surface Modification of UiO-66 on Hollow Fibre Membrane for Membrane Distillation
Source: Membranes (Basel). 2023 Feb 21;13(3):253. doi: 10.3390/membranes13030253 (PMC10055739; doi:10.3390/membranes13030253)
Supplement: Supplementary file 1 [file membranes-13-00253-s001.zip]

Archive with 1 entries (1 files):
- membranes-2165707-supplementary.pdf
